# Supplementary material for: Excess non-COVID-19 mortality in Norway 2020–2022
Source: BMC Public Health. 2024 Jan 22;24:244. doi: 10.1186/s12889-023-17515-5 (PMC10801945; doi:10.1186/s12889-023-17515-5)
Supplement: Supplementary file 1 — Additional file 1: Supplement 1. The underlying data (monthly figures on the number of deaths and ASMR) can be found in the Excel workbook. [file 12889_2023_17515_MOESM1_ESM.xlsx]

## Sheet: Index
Underlying data
Raknes et al. Non-COVID-19 deaths in Norway 2020–2022. A population-based cross-sectional register study
The data used for the analyses in this study:
Age standardised mortality rate (ASMR)
Number of Deaths (N)
Online database
The online database of the Norwegian Cause of Death Registry is updated once a year.
Updated figures can be found by following the links below (in Norwegian).
Note that in these tables, Alzheimer's disease is presented separately from other forms of dementia
ASMR whole years 2010-2022
N whole years 2010-2022
N monthly 2010-2022
It is possible to apply for other data from the Norwegian Cause of Death Registry
Apply for access to data

## Sheet: Age standardised mortality rate
Month	Underlying Cause of Death	2010	2011	2012	2013	2014	2015	2016	2017	2018	2019	2020	2021	2022
Jan-Dec	Total	1012.89	992.492	993.939	962.499	931.018	924.588	905.492	893.079	880.647	859.052	840.534	846.899	916.614
Jan-Dec	Malignant tumours (Cancer)	270.177	263.543	258.518	253.777	252.826	246.704	242.354	238.939	235.151	228.561	223.611	220.167	221.608
Jan-Dec	Cardiovascular diseases	323.25	313.016	310.738	290.129	272.288	265.496	246.453	229.514	219.552	207.924	199.834	208.574	209.001
Jan-Dec	Dementia incl. Alzheimer	58.7655	60.3543	66.0158	64.4703	70.2204	73.5218	76.6312	85.5297	86.6172	86.7144	86.0539	88.7086	90.8775
Jan-Dec	Respiratory diseases	96.5895	98.4896	102.959	97.2527	88.4429	97.8199	98.596	102.793	97.9911	93.9924	78.8273	75.0017	88.0783
Jan-Dec	COVID-19	0	0	0	0	0	0	0	0	0	0	8.70406	17.1959	57.5156
Jan-Dec	External causes	57.0283	57.101	53.8637	56.1433	55.6984	51.6575	54.1537	51.6007	55.7729	52.317	52.6421	52.3835	53.5662
Jan-Dec	Cause of death unknown	14.963	15.0696	13.3696	14.1756	13.7164	15.9363	14.9605	15.4983	17.8234	23.84	23.8262	12.166	14.8836
Jan-Dec	All other causes	192.117	184.918	188.476	186.551	177.826	173.452	172.344	169.205	167.74	165.703	167.034	172.703	181.083
January	Total	90.8681	96.4829	88.9956	95.8655	82.2611	93.6387	88.8721	92.4599	85.9775	78.2093	79.8921	76.6225	80.5556
January	Malignant tumours (Cancer)	22.877	22.9722	22.509	23.239	21.368	21.8284	22.1585	21.369	20.8585	20.2863	18.9235	18.9011	19.8694
January	Cardiovascular diseases	29.7008	31.548	27.7597	28.7754	23.5487	27.9678	24.9534	23.3656	21.6276	20.024	18.7003	18.6304	19.435
January	Dementia incl. Alzheimer	5.3547	6.18805	6.34582	6.51585	7.68331	7.22921	8.50008	10.3907	9.16794	8.13252	8.93955	9.00857	9.2557
January	Respiratory diseases	9.12519	11.2462	10.0057	11.861	8.47958	12.2175	10.9361	14.2312	12.5287	9.70848	9.54631	6.4049	7.72271
January	External causes	5.23406	5.26396	5.01244	5.21827	4.49393	4.61503	5.10447	4.59964	4.68939	4.10948	4.59567	4.68252	4.17383
January	COVID-19	0	0	0	0	0	0	0	0	0	0	0	2.38547	2.43202
January	Cause of death unknown	1.11058	1.43252	1.07129	1.47257	1.23916	1.61272	1.06368	1.26388	1.38707	1.74434	3.11526	1.35382	1.45515
January	All other causes	17.4658	17.832	16.2917	18.7835	15.4484	18.1679	16.1557	17.2399	15.7183	14.2042	16.0716	15.2557	16.2119
February	Total	85.2114	79.0831	89.304	82.53	74.5382	82.367	77.1473	77.3593	78.8855	73.6332	70.9848	63.6854	74.0439
February	Cardiovascular diseases	28.1119	25.2188	27.9162	24.9515	22.7638	24.7413	21.3334	20.1784	19.0065	18.2218	16.8979	15.5223	17.7445
February	Malignant tumours (Cancer)	22.5459	20.1941	21.1736	20.066	20.1358	19.9963	19.2724	18.8358	18.1088	18.4315	17.4421	16.3717	17.526
February	Dementia incl. Alzheimer	4.7741	4.76181	6.5476	5.35317	5.45083	6.31919	6.63774	6.95081	8.08064	7.96329	7.07594	6.93915	7.19716
February	Respiratory diseases	8.24473	8.54223	10.597	10.5178	6.87952	10.3472	8.95962	10.6295	12.6177	9.81744	9.21441	5.81307	6.24163
February	COVID-19	0	0	0	0	0	0	0	0	0	0	0	0.943145	5.09512
February	External causes	4.33371	4.05383	4.95063	4.2931	4.02437	3.95083	4.10179	4.52835	5.09862	4.07507	4.09402	4.14352	4.26804
February	Cause of death unknown	0.974349	1.30325	1.05852	1.06639	0.969943	1.61037	1.35015	1.30663	1.26902	1.36613	2.54204	1.03857	1.18819
February	All other causes	16.2267	15.0091	17.0605	16.2819	14.314	15.4018	15.4923	14.9299	14.7042	13.758	13.7184	12.9139	14.7832
March	Total	89.088	84.9511	89.5289	87.6083	80.9673	86.2801	79.0742	77.7973	84.5677	76.2634	74.9243	68.0719	86.2465
March	Cardiovascular diseases	28.9875	27.8767	27.8351	26.4477	25.679	24.8566	22.8415	20.1618	20.9187	18.7105	15.7449	17.4344	18.8928
March	Malignant tumours (Cancer)	22.1737	22.7231	21.9223	21.8701	20.5446	21.3846	19.8936	20.2558	20.2933	17.8833	18.9591	18.5755	17.9118
March	COVID-19	0	0	0	0	0	0	0	0	0	0	0.856419	0.93775	12.8475
March	Dementia incl. Alzheimer	5.33491	4.65998	5.77164	5.79363	5.88767	7.20893	6.05932	7.23598	8.90397	8.25476	8.21638	7.33227	8.11948
March	Respiratory diseases	9.23856	9.23549	11.8837	9.3173	8.39446	11.3851	10.021	9.76972	11.902	9.63661	9.23565	5.51836	6.80859
March	External causes	5.45266	4.5663	4.74801	5.41136	4.92205	4.34272	4.4128	4.00476	5.22778	4.59792	4.8198	4.08792	4.30742
March	Cause of death unknown	1.2638	1.18077	1.2395	1.44163	1.11136	1.33133	1.29063	1.4796	1.42352	1.81773	2.3076	0.929153	1.47984
March	All other causes	16.6368	14.7088	16.1287	17.3266	14.4282	15.7708	14.5554	14.8896	15.8984	15.3627	14.7845	13.2565	15.8792
April	Total	81.8951	83.9525	85.0669	81.9475	78.0409	74.3134	73.3097	73.3954	74.0605	70.5299	71.8426	65.8878	75.7664
April	Cardiovascular diseases	27.4538	26.5015	26.3646	25.06	21.8262	21.3548	21.0555	19.3063	18.5135	17.3724	15.6779	16.6932	17.686
April	Malignant tumours (Cancer)	20.8941	22.4701	22.102	21.099	21.3056	20.0304	19.5488	19.781	17.9597	18.068	18.4476	16.9797	16.5506
April	Respiratory diseases	7.54459	7.84901	9.42519	8.40277	8.28636	7.17552	7.56986	8.1814	9.26068	8.74659	7.09829	5.71298	8.02211
April	Dementia incl. Alzheimer	4.70296	5.19779	5.33081	5.71539	5.86922	6.3624	5.74673	6.97417	7.64206	6.7394	7.18667	6.41426	7.83448
April	COVID-19	0	0	0	0	0	0	0	0	0	0	3.42133	1.44555	6.0689
April	External causes	4.14349	4.94278	4.85943	4.92582	4.96892	3.92479	4.66223	4.25609	4.46934	4.04878	4.12696	3.88454	4.18311
April	Cause of death unknown	1.45929	1.24745	0.964885	1.14508	1.1868	1.08159	1.14085	0.958741	1.14109	1.55471	1.77161	1.08861	1.20087
April	All other causes	15.6968	15.7438	16.0199	15.5994	14.5978	14.3839	13.5858	13.9377	15.0741	14	14.1122	13.669	14.2203
May	Total	82.1221	80.9465	79.8539	76.2694	77.8044	72.6234	72.9372	69.9919	69.5404	70.1504	65.4537	64.3582	71.8567
May	Malignant tumours (Cancer)	22.871	22.2361	22.0547	21.0785	21.9626	20.0964	19.5683	19.2696	20.3516	19.793	17.9609	18.3725	18.3216
May	Cardiovascular diseases	26.1885	26.7498	25.6747	23.5198	22.3277	21.021	20.247	17.3636	17.5053	17.0982	16.1056	15.9982	16.9871
May	Respiratory diseases	7.50771	7.8802	7.47454	7.71156	7.1223	6.90468	7.61731	8.43628	7.30063	7.46991	5.35154	5.52246	8.11874
May	Dementia incl. Alzheimer	4.33608	4.52731	5.21242	4.609	5.52514	6.02874	5.76671	6.28267	5.62554	6.35939	6.89769	6.78056	6.93097
May	External causes	4.47789	4.46459	3.39731	4.25671	4.91303	3.99753	4.43796	4.32765	4.67496	4.58015	3.84114	3.943	4.12321
May	COVID-19	0	0	0	0	0	0	0	0	0	0	0.405778	0.361564	2.58222
May	Cause of death unknown	1.21958	1.07236	0.871853	1.26151	1.07831	1.07146	1.08523	1.26072	1.02908	1.63703	1.77105	1.01055	1.03634
May	All other causes	15.5213	14.016	15.1684	13.8323	14.8754	13.5036	14.2147	13.0515	13.0533	13.2128	13.12	12.3694	13.7565
June	Total	76.2531	75.7289	76.614	69.7931	70.9007	71.7527	65.9335	68.6719	65.4134	66.4621	62.1551	61.3703	71.1192
June	Malignant tumours (Cancer)	20.54	21.6197	20.5803	18.5365	20.2186	19.5931	18.9997	19.4008	18.5862	17.8398	17.3425	17.3123	17.9192
June	Cardiovascular diseases	23.2787	23.8555	24.8458	21.2784	20.8856	20.9061	18.1509	18.5055	17.2643	15.5824	15.3991	15.7419	16.0894
June	Respiratory diseases	7.15556	7.26735	8.08271	6.55263	6.10543	7.13046	6.48185	7.36734	6.20337	7.08846	4.88193	4.714	6.75535
June	Dementia incl. Alzheimer	4.33139	4.2451	3.74697	3.86168	4.9193	4.82695	4.99937	5.72252	5.98207	7.03004	6.52943	6.06915	6.56746
June	External causes	4.57627	4.47594	4.11468	4.55011	4.26393	4.28702	4.04916	4.07264	3.96713	4.1652	4.34097	4.0491	4.76438
June	COVID-19	0	0	0	0	0	0	0	0	0	0	0.211649	0.104901	3.48529
June	Cause of death unknown	1.04265	0.791483	0.909792	1.0073	0.909272	1.16921	1.08125	1.04242	1.19025	1.90242	1.57897	0.876777	1.25004
June	All other causes	15.3285	13.4738	14.3338	14.0065	13.5985	13.8398	12.1712	12.5607	12.22	12.8538	11.8706	12.5022	14.2881
July	Total	79.7909	79.6508	77.4367	74.3803	77.0443	69.906	71.0747	71.3229	71.5299	68.3502	66.1017	66.6911	74.4367
July	Malignant tumours (Cancer)	22.103	21.7071	21.1499	20.8618	20.7159	19.6297	20.1572	19.8182	19.5547	19.4468	18.4044	18.9276	18.2969
July	Cardiovascular diseases	25.6487	23.7404	23.5368	21.6779	21.7793	19.9444	19.2324	18.2839	18.1977	16.7489	16.0449	16.8594	16.3644
July	Dementia incl. Alzheimer	3.63835	4.68026	4.55821	4.26273	5.63026	4.63014	5.56741	6.27412	6.86407	5.87311	6.31812	6.02073	6.83796
July	COVID-19	0	0	0	0	0	0	0	0	0	0	0.0818949	0.131588	6.69672
July	Respiratory diseases	7.55318	7.28286	7.60861	6.67764	7.29735	6.8096	7.40181	7.44265	6.14115	6.884	4.90169	5.34902	6.62296
July	External causes	4.45936	6.10075	3.906	4.96845	4.81623	4.53106	4.15051	4.22652	5.05171	4.11624	4.56695	4.54917	4.32984
July	Cause of death unknown	1.28676	1.64762	1.37124	1.35366	1.3199	1.14553	1.09598	1.59141	1.77426	1.89289	1.92392	1.16417	1.3974
July	All other causes	15.1016	14.4918	15.3059	14.5781	15.4853	13.2156	13.4694	13.6861	13.9463	13.3882	13.8598	13.6894	13.8905
August	Total	79.5101	80.9114	75.6909	76.1808	75.0159	70.8556	70.5674	69.8503	67.5798	67.9728	66.9097	69.5728	71.6373
August	Malignant tumours (Cancer)	21.8674	21.455	20.4081	21.4064	21.3556	19.6774	20.3486	20.4997	19.6806	19.6198	18.3612	18.7521	18.2883
August	Cardiovascular diseases	25.4339	25.6036	23.3601	22.6056	20.9998	19.7934	18.048	18.4946	16.2473	16.4099	15.7246	16.8545	15.3652
August	Respiratory diseases	7.3864	6.63484	6.83169	6.62046	6.73034	6.51556	6.62987	6.22885	6.35141	6.47306	5.62482	6.15173	7.06633
August	Dementia incl. Alzheimer	3.89934	4.76937	4.92274	5.3706	5.25865	5.87692	5.0912	6.53129	6.15171	6.35392	6.56013	7.58323	6.65634
August	External causes	5.0611	4.93702	4.34633	4.91713	4.911	4.03507	4.84904	3.82462	4.45916	4.3213	4.6693	4.52455	5.07481
August	COVID-19	0	0	0	0	0	0	0	0	0	0	0.058051	0.372699	3.47336
August	Cause of death unknown	1.49055	1.2537	0.97944	1.24365	1.21151	1.25786	1.24966	1.02248	1.53907	1.81953	1.98842	0.92974	1.71222
August	All other causes	14.3714	16.2578	14.8425	14.0169	14.549	13.6994	14.351	13.2487	13.1506	12.9753	13.9231	14.4042	14.0008
September	Total	79.8941	78.0999	77.4092	74.2816	72.2921	71.1837	68.9641	65.9297	65.2517	67.7282	66.9657	69.7289	69.9141
September	Malignant tumours (Cancer)	22.6603	22.3872	21.0635	21.2438	20.6244	20.3097	20.3124	19.8595	18.7264	18.9598	19.1915	18.1045	18.6608
September	Cardiovascular diseases	24.5824	23.8964	23.9213	22.3589	21.3671	19.7198	16.924	16.6618	15.7982	16.4744	16.173	17.5	16.2211
September	Dementia incl. Alzheimer	4.70447	4.88784	5.22893	4.68383	4.98506	5.54437	5.55756	5.92014	6.40219	6.8849	6.18143	6.55301	6.90469
September	Respiratory diseases	6.98951	7.74463	6.67998	6.48821	6.69118	6.46335	6.52475	6.08063	5.8151	6.49382	5.86566	6.22577	6.34574
September	External causes	4.59454	4.22214	4.57488	4.19422	3.72498	4.35837	4.49384	3.71642	4.14722	4.57317	4.29632	4.43064	4.03394
September	COVID-19	0	0	0	0	0	0	0	0	0	0	0.214538	1.02923	1.86332
September	Cause of death unknown	1.16111	1.12391	0.956357	1.06396	1.24127	1.16012	1.38475	1.32749	1.75898	1.83936	2.02819	1.08412	1.23973
September	All other causes	15.2019	13.8377	14.9842	14.2487	13.6581	13.6279	13.7668	12.3638	12.6036	12.5027	13.0151	14.8016	14.6448
October	Total	89.7603	82.1317	79.9047	81.7703	77.9096	75.2196	73.5264	72.6614	69.3438	72.3706	70.0554	74.726	74.6438
October	Malignant tumours (Cancer)	25.3299	21.6788	21.2698	22.1555	21.2079	21.2292	19.2438	19.3876	20.1169	20.3484	20.3456	19.1797	19.7495
October	Cardiovascular diseases	26.9244	24.7092	26.1271	23.8898	23.5554	21.0725	20.654	18.8768	17.395	16.4505	17.7131	19.0402	16.6397
October	Dementia incl. Alzheimer	5.62042	5.31349	5.34811	6.15032	5.65839	5.9326	6.47139	7.1276	6.28892	6.90601	6.31519	7.90739	7.61794
October	Respiratory diseases	8.58306	7.93371	7.18872	7.92275	7.01427	7.94271	7.21367	7.08681	6.03466	7.30679	5.76361	7.47558	6.68543
October	External causes	5.09354	4.76853	4.25474	4.85671	5.16405	4.32884	4.46293	4.60918	4.92775	4.62464	4.83344	4.61012	5.06869
October	COVID-19	0	0	0	0	0	0	0	0	0	0	0.10769	1.09052	1.98892
October	Cause of death unknown	1.23206	1.39628	1.21194	1.16843	1.20969	1.56319	1.62922	1.15287	1.77587	2.3656	1.91808	0.823605	0.916196
October	All other causes	16.9769	16.3317	14.5042	15.6267	14.0999	13.1506	13.8515	14.4205	12.8047	14.3686	13.0587	14.5989	15.9775
November	Total	84.4614	81.5693	79.7158	76.826	77.8337	74.9611	76.2528	70.6798	70.3087	71.9898	69.7331	78.4819	75.6147
November	Malignant tumours (Cancer)	23.4294	22.3799	20.8225	20.7754	21.3424	21.1357	21.2821	19.7834	20.5868	19.1805	18.504	18.5629	19.3268
November	Cardiovascular diseases	26.1362	25.3793	24.3706	23.9697	22.6267	20.7183	19.7305	17.6005	17.5619	17.0406	16.8636	18.4163	16.7553
November	Dementia incl. Alzheimer	5.7706	4.65704	5.83719	5.83847	6.3804	6.3475	7.23255	7.24001	6.7806	7.91691	7.26164	8.13048	7.50588
November	Respiratory diseases	7.41424	7.37089	7.38983	6.93934	6.68879	6.86651	7.56484	7.30552	6.36972	6.13746	5.68222	7.66496	6.86885
November	External causes	4.49247	4.51695	4.39334	3.87159	4.80262	4.23883	4.76318	4.30608	4.37565	4.18359	4.03427	4.77112	4.71353
November	COVID-19	0	0	0	0	0	0	0	0	0	0	1.40765	4.04123	4.02788
November	Cause of death unknown	1.37248	1.24722	1.38785	0.705349	1.1273	1.62707	1.40891	1.52386	1.5507	2.74004	1.28743	0.69458	1.07117
November	All other causes	15.8461	16.0179	15.5145	14.7261	14.8654	14.0272	14.2707	12.9205	13.0833	14.7907	14.6923	16.2004	15.3453
December	Total	94.035	88.9836	94.4188	85.0463	86.4099	81.4867	87.833	82.9592	78.1884	75.3917	75.5154	87.7024	90.7786
December	Cardiovascular diseases	30.8027	27.9363	29.0257	25.5946	24.9282	23.4003	23.2824	20.7149	19.5158	17.791	18.7894	19.8826	20.8207
December	Malignant tumours (Cancer)	22.885	21.7198	23.4618	21.445	22.0448	21.7933	21.5682	20.679	20.3275	18.7034	19.7291	20.1278	19.1874
December	Respiratory diseases	9.84675	9.50218	9.79136	8.24126	8.75331	8.06164	11.6753	10.0328	7.46599	8.22974	5.66114	8.44888	10.8199
December	Dementia incl. Alzheimer	6.29822	6.46623	7.16534	6.31561	6.97222	7.21482	9.00111	8.87969	8.72746	8.30011	8.57173	9.96976	9.44946
December	COVID-19	0	0	0	0	0	0	0	0	0	0	1.93906	4.35226	6.95442
December	External causes	5.10923	4.78823	5.3059	4.67987	4.69327	5.04744	4.6658	5.12874	4.68423	4.92147	4.42327	4.70728	4.52534
December	Cause of death unknown	1.34976	1.37306	1.34694	1.24611	1.11185	1.30585	1.1802	1.56818	1.9845	3.16021	1.59359	1.17235	0.936465
December	All other causes	17.7433	17.1978	18.3217	17.5239	17.9062	14.6634	16.4599	15.9559	15.4829	14.2858	14.8081	19.0414	18.0849

## Sheet: Number of Deaths
Month	Underlying Cause of Death	2010	2011	2012	2013	2014	2015	2016	2017	2018	2019	2020	2021	2022
Jan-Dec	Total	41429	41301	41851	41130	40381	40737	40630	40711	40799	40570	40558	41713	45947
Jan-Dec	Malignant tumours (Cancer)	10926	10816	10766	10760	10883	10798	10853	10911	10922	10868	10876	10962	11282
Jan-Dec	Cardiovascular diseases	13161	12977	13035	12342	11762	11654	10983	10394	10106	9738	9577	10205	10381
Jan-Dec	Dementia incl. Alzheimer	2393	2506	2769	2739	3024	3211	3403	3848	3953	4023	4067	4265	4442
Jan-Dec	Respiratory Diseases	3886	4020	4261	4074	3761	4241	4353	4616	4488	4388	3768	3660	4401
Jan-Dec	Covid019	0	0	0	0	0	0	0	0	0	0	414	864	2858
Jan-Dec	External causes	2522	2579	2441	2575	2585	2435	2581	2487	2713	2585	2638	2657	2747
Jan-Dec	Cause of death unknown	627	646	577	619	609	721	694	733	847	1145	1159	615	771
Jan-Dec	All other causes	7914	7757	8002	8021	7757	7677	7763	7722	7770	7823	8059	8485	9065
January	Total	3720	4007	3754	4076	3574	4135	3984	4200	3984	3695	3855	3774	4027
January	Malignant tumours (Cancer)	918	945	937	981	917	955	993	973	972	963	918	943	1009
January	Cardiovascular diseases	1222	1299	1171	1216	1024	1233	1113	1058	995	938	899	913	962
January	Dementia incl. Alzheimer	215	256	263	280	329	318	375	466	419	378	423	432	450
January	Respiratory Diseases	373	463	415	497	362	532	484	641	577	453	456	312	383
January	External causes	230	236	229	239	210	217	242	219	226	203	230	237	211
January	COVID-19	0	0	0	0	0	0	0	0	0	0	0	123	122
January	Cause of death unknown	47	61	46	63	55	74	52	58	67	85	152	68	75
January	All other causes	715	747	693	800	677	806	725	785	728	675	777	746	815
February	Total	3492	3287	3759	3523	3228	3627	3452	3529	3658	3468	3428	3131	3708
February	Malignant tumours (Cancer)	905	825	879	845	866	882	861	864	843	875	850	815	889
February	Cardiovascular diseases	1157	1050	1167	1062	983	1087	948	913	873	851	811	759	887
February	Dementia incl. Alzheimer	195	199	274	228	234	277	296	312	369	367	335	332	351
February	Respiratory Diseases	332	348	442	439	292	449	393	477	582	459	442	282	311
February	COVID-19	0	0	0	0	0	0	0	0	0	0	0	48	254
February	External causes	192	183	223	199	186	184	194	217	246	201	205	211	216
February	Cause of death unknown	41	56	47	45	44	72	60	61	61	66	124	52	61
February	All other causes	670	626	727	705	623	676	700	685	684	649	661	632	739
March	Total	3648	3541	3754	3741	3504	3795	3546	3547	3920	3603	3621	3355	4316
March	Cardiovascular diseases	1179	1159	1160	1120	1107	1090	1017	916	969	875	755	850	936
March	Malignant tumours (Cancer)	894	930	912	928	880	936	892	928	942	855	923	925	912
March	COVID-19	0	0	0	0	0	0	0	0	0	0	40	52	636
March	Dementia incl. Alzheimer	219	194	243	244	255	314	269	327	407	383	388	354	397
March	Respiratory Diseases	372	378	486	392	356	492	442	438	544	449	444	271	340
March	External causes	239	208	216	247	226	203	210	193	252	227	240	207	221
March	Cause of death unknown	53	51	52	62	49	59	60	69	67	87	112	47	76
March	All other causes	692	621	685	748	631	701	656	676	739	727	719	649	798
April	Total	3344	3491	3584	3498	3385	3272	3298	3356	3424	3326	3458	3247	3801
April	Cardiovascular diseases	1112	1102	1100	1063	947	934	943	876	850	813	752	820	877
April	Malignant tumours (Cancer)	850	916	922	899	918	877	875	907	833	856	896	845	846
April	Respiratory Diseases	300	321	393	349	351	311	333	367	423	411	338	279	402
April	Dementia incl. Alzheimer	192	217	225	241	254	277	257	314	349	311	339	308	382
April	COVID-19	0	0	0	0	0	0	0	0	0	0	162	75	302
April	External causes	184	218	218	225	230	187	223	208	217	201	205	196	215
April	Cause of death unknown	60	54	44	51	49	49	55	46	54	75	86	56	62
April	All other causes	646	663	682	670	636	637	612	638	698	659	680	668	715
May	Total	3351	3352	3370	3271	3368	3205	3268	3193	3227	3317	3159	3171	3605
May	Malignant tumours (Cancer)	916	911	915	897	938	884	876	882	947	943	876	915	932
May	Cardiovascular diseases	1059	1107	1085	1007	959	922	900	784	806	802	772	783	845
May	Respiratory Diseases	305	319	309	324	303	298	339	381	332	350	254	268	406
May	Dementia incl. Alzheimer	179	184	217	193	237	263	255	280	257	294	324	324	339
May	External causes	201	200	160	198	231	189	213	209	231	227	194	202	211
May	COVID-19	0	0	0	0	0	0	0	0	0	0	19	18	128
May	Cause of death unknown	51	46	38	53	49	50	50	59	49	78	87	51	54
May	All other causes	640	585	646	599	651	599	635	598	605	623	633	610	690
June	Total	3124	3154	3226	2981	3080	3165	2961	3128	3034	3139	3006	3035	3573
June	Malignant tumours (Cancer)	830	890	859	787	868	858	854	886	863	847	848	867	912
June	Cardiovascular diseases	948	988	1043	907	904	918	808	834	797	730	736	772	800
June	Respiratory Diseases	292	297	332	273	264	310	287	331	282	331	234	230	339
June	Dementia incl. Alzheimer	175	177	157	166	210	210	222	260	272	328	308	292	322
June	External causes	203	202	186	204	201	203	191	196	194	206	221	207	245
June	COVID-19	0	0	0	0	0	0	0	0	0	0	10	0	173
June	Cause of death unknown	43	32	40	44	40	53	50	49	58	92	77	45	65
June	All other causes	633	568	609	600	593	613	549	572	568	605	572	622	717
July	Total	3256	3336	3267	3190	3350	3081	3197	3254	3312	3233	3194	3287	3739
July	Malignant tumours (Cancer)	888	897	881	889	897	860	900	904	906	927	897	940	934
July	Cardiovascular diseases	1043	985	989	922	942	872	862	826	834	785	769	826	815
July	Dementia incl. Alzheimer	150	193	192	180	244	202	249	284	313	272	299	290	333
July	Respiratory Diseases	302	296	318	280	307	293	323	336	280	320	234	260	331
July	COVID-19	0	0	0	0	0	0	0	0	0	0	0	0	331
July	External causes	197	290	178	231	226	215	202	204	248	205	229	233	224
July	Cause of death unknown	54	72	60	62	61	53	51	76	85	92	93	58	73
July	All other causes	622	603	649	626	673	586	610	624	646	632	673	680	698
August	Total	3268	3376	3197	3260	3251	3124	3164	3179	3129	3211	3232	3423	3590
August	Malignant tumours (Cancer)	892	879	852	910	920	856	910	925	915	933	894	931	932
August	Cardiovascular diseases	1035	1062	981	962	909	871	804	840	746	767	755	822	759
August	Respiratory Diseases	294	268	282	278	284	283	292	277	289	303	267	300	353
September	Dementia incl. Alzheimer	160	196	209	229	225	257	226	292	281	295	310	364	325
August	External causes	227	225	198	226	223	191	232	188	216	214	235	230	260
August	COVID-19	0	0	0	0	0	0	0	0	0	0	0	18	174
August	Cause of death unknown	64	55	44	54	54	56	58	50	73	87	96	47	89
August	All other causes	596	691	631	601	636	610	642	607	609	612	675	711	698
September	Total	3261	3252	3254	3184	3136	3134	3095	3009	3031	3197	3225	3436	3513
September	Malignant tumours (Cancer)	922	919	878	904	887	885	908	906	870	901	931	902	951
September	Cardiovascular diseases	998	992	997	956	921	866	753	757	732	771	771	857	808
Oktober	Dementia incl. Alzheimer	190	201	222	198	215	241	245	265	292	320	293	316	342
September	Respiratory Diseases	276	318	275	271	285	282	289	272	267	302	281	304	316
September	External causes	204	192	207	197	176	207	216	181	205	227	215	223	208
September	COVID-19	0	0	0	0	0	0	0	0	0	0	10	50	93
September	Cause of death unknown	49	47	41	48	55	52	63	64	83	87	98	55	64
September	All other causes	622	583	634	610	597	601	621	564	582	589	626	729	731
October	Total	3668	3428	3369	3488	3389	3320	3312	3312	3207	3423	3378	3687	3745
October	Malignant tumours (Cancer)	1028	895	884	932	922	934	875	882	931	966	986	955	1006
October	Cardiovascular diseases	1098	1029	1100	1017	1016	928	919	858	800	773	848	933	827
October	Dementia incl. Alzheimer	226	222	224	263	244	258	286	322	286	321	298	384	372
October	Respiratory Diseases	344	324	295	334	300	344	320	319	276	341	275	366	336
October	External causes	224	211	196	219	240	203	213	221	237	229	243	233	260
October	COVID-19	0	0	0	0	0	0	0	0	0	0	0	56	99
October	Cause of death unknown	51	59	51	52	54	71	74	54	84	114	93	42	47
October	All other causes	697	688	619	671	613	582	625	656	593	679	635	718	798
November	Total	3455	3382	3344	3286	3370	3289	3414	3225	3253	3400	3363	3856	3789
November	Malignant tumours (Cancer)	953	919	867	886	920	918	947	905	958	917	900	924	983
November	Cardiovascular diseases	1063	1045	1024	1022	973	907	878	799	806	797	810	897	832
Desember	Dementia incl. Alzheimer	235	197	246	248	273	278	321	327	308	367	344	390	367
November	Respiratory Diseases	300	299	306	287	286	297	334	327	293	285	272	376	345
November	External causes	196	200	195	177	220	200	226	205	212	204	201	240	243
November	COVID-19	0	0	0	0	0	0	0	0	0	0	67	196	201
November	Cause of death unknown	57	53	58	31	49	72	65	72	73	132	63	35	56
November	All other causes	651	669	648	635	649	617	643	590	603	698	706	798	762
December	Total	3842	3695	3973	3632	3746	3590	3939	3779	3620	3558	3639	4311	4541
December	Cardiovascular diseases	1247	1159	1218	1088	1077	1026	1038	933	898	836	899	973	1033
December	Malignant tumours (Cancer)	930	890	980	902	950	953	962	949	942	885	957	1000	976
December	Respiratory Diseases	396	389	408	350	371	350	517	450	343	384	271	412	539
December	Dementia incl. Alzheimer	257	270	297	269	304	316	402	399	400	387	406	479	462
December	COVID-19	0	0	0	0	0	0	0	0	0	0	94	216	345
December	External causes	225	214	235	213	216	236	219	246	229	241	220	238	233
December	Cause of death unknown	57	60	56	54	50	60	56	75	93	150	78	59	49
December	All other causes	730	713	779	756	778	649	745	727	715	675	714	934	904
